# Supplementary material for: Black phosphorus-loaded mineralized UV-responsive chitosan hydrogel for enhanced osteogenesis and antibacterial activity
Source: Regen Biomater. 2026 Jun 17;13:rbag128. doi: 10.1093/rb/rbag128 (PMC13363252; doi:10.1093/rb/rbag128)
Supplement: rbag128_Supplementary_Data [file rbag128_supplementary_data.zip]

Archive with 3 entries (3 files):
- 27-Jun-2026_122454_BP@CSMA-CaCO3_proof.docx
- 27-Jun-2026_122457_Supplement_information_proof.docx_.docx
- Supplement-information-proof(revised).docx
